# Supplementary material for: Bacterial and fungal communities in chronic rhinosinusitis with nasal polyps
Source: PLoS One. 2024 May 31;19(5):e0304634. doi: 10.1371/journal.pone.0304634 (PMC11142431; doi:10.1371/journal.pone.0304634)
Supplement: S1 File — (XLSX) [file pone.0304634.s001.xlsx]

## Sheet: Sayfa1
sample	category	Corynebacterium	Staphylococcus	Anaerococcus	Streptococcus	Peptoniphilus	Finegoldia	Cutibacterium	Prevotella	Comamonadaceae	Negativicoccus	Lawsonella	Campylobacter	Micrococcus	Asticcacaulis	Actinomyces	Rothia	Chloroplast	Acinetobacter	Pseudomonas	Paracoccus	Zoogloea	Moraxella	Dialister	Lactobacillus	Gemella	Granulicatella	Pasteurellaceae	Roseomonas	Enhydrobacter	Chryseobacterium	Haemophilus	Porphyromonas	uncultured	Oxalobacteraceae	Bacteria	Novosphingobium	Fusobacterium	Rhodopseudomonas	Rhizobiaceae	Empedobacter	Brachybacterium	Salinicoccus	Micrococcaceae	Bifidobacterium	Turicibacter	UCG-010	Rubellimicrobium	Capnocytophaga
2	control	9.66	61.862	1.064	0.973	1.149	0.253	10.535	0.109	0.198	0	2.211	0.003	0.3	0.439	0.135	0.057	0.004	0.175	1.747	0.006	0.015	0.011	0	0.085	0.041	0.15	0.049	0.005	0.633	0.02	0.163	0.082	0	0.015	0.013	0.019	0.019	0	0.147	0.003	0	0	0	0.002	0	0	0	0.168
3	revision	5.084	20.7	1.636	1.23	3.015	0.663	4.056	2.204	0.946	0	3.367	0.041	2.055	1.19	0.081	0.162	0.054	0.365	3.515	0.581	0.041	0.027	0.27	0.433	0.297	0	0.284	0.041	4.421	0	0.176	0.081	0	0	0.054	0.243	0	0	0.176	0	0.041	0	0.663	1.961	0	0	0.095	0.054
5	revision	14.703	69.808	1.346	1.443	1.227	0.341	2.475	0.335	0.04	0	0.697	0.058	0.186	0	0.143	0.311	0.606	0.033	3.257	0.037	0	0.021	0.009	0.161	0.158	0.323	0.195	0	0.167	0	0.28	0.03	0	0	0.061	0	0.11	0	0	0	0	0	0.043	0	0	0	0	0.085
6	control	8.092	3.429	5.633	0.715	4.996	0.696	4.771	0.852	0.94	0.176	0.803	0.549	0.029	1.832	0.264	0.196	0.137	0.264	9.297	0.176	0.049	0	0.284	0.431	0.382	0.206	0.225	0.02	0.216	0.167	0.059	5.398	0.02	0	0.304	0.216	10.727	0	0.372	0	0	0.656	0.108	0	0	0	0	0
7	revision	1.301	0.427	0.286	7.869	0.738	0.118	1.188	0.792	0.138	0.068	0.908	0.135	0.201	0.015	1.53	0.913	1.023	0.214	0.014	0.016	0	28.37	0.016	1.421	0.725	3.035	13.255	0.005	0.165	0.005	12.012	0.492	0.109	0	0.007	0	2.3	0.005	0.009	0.012	0.004	0	0	0	0.093	0	0	3.235
8	revision	0.536	93.056	0.244	0.085	0.771	0.228	0.199	0.473	0.049	0.033	0.31	0.135	0	0.116	0	0.036	0.039	0.197	0.202	0	0	0.15	0	0.007	0.011	0.003	0.021	0	0.016	0	0	0.011	0.197	0	0.023	0.024	0	0.003	0.011	0	0	0	0	0	0	0	0	0
10	primary	38.49	29.401	8.849	4.608	3.857	2.555	2.097	1.669	0.773	0.756	0.459	0.397	0.314	0.301	0.293	0.293	0.288	0.288	0.262	0.253	0.253	0.249	0.24	0.223	0.214	0.197	0.127	0.122	0.118	0.096	0.087	0.083	0.083	0.083	0.079	0.074	0.07	0.07	0.066	0.061	0.057	0.057	0.048	0.044	0.044	0.044	0.044	0.039
11	primary	0.906	1.387	0.246	22.571	0.291	0.117	2.203	1.213	0.783	0	0.464	0.062	0.777	1.252	1.811	3.438	4.892	0.425	4.825	0.089	0	0.151	0.067	1.398	1.666	2.913	5.748	0.05	1.923	0	4.053	0.744	0	0.062	0.034	0.151	1.811	0	0.162	0	0	0	0.039	0	0	0	0.028	0.352
12	primary	2.573	3.741	0.725	22.064	0.097	0.124	6.447	2.282	0.115	0	2.299	0.292	1.468	0	1.91	3.502	14.149	0.256	0.663	0.221	0	0.248	0	1.318	1.583	3.033	5.279	0.168	1.795	0.018	3.405	0.478	0	0.044	0	0.027	2.025	0	0	0	0	0	0	0	0	0	0	0.761
14	primary	0.081	0.047	0.01	0.367	0	0.006	0.186	1.569	0.015	0	0.092	0	0.077	0	0.052	0.037	0.09	0	0	0.003	0	0.034	0.102	0	0.008	0.025	0.068	0	0.102	0	0.086	0.011	0	0	0	0	2.022	0	0	0	0	0	0.013	0.004	0	0	0	0.024
15	primary	12.429	2.341	1.094	7.418	1.685	0.328	2.079	0.438	1.357	0.033	0.569	0.306	0.974	0.164	0.832	1.072	2.265	15.777	10.438	0	2.987	1.083	0	0.613	0.81	1.094	1.63	0	2.571	0	0.142	0.033	1.63	0.066	0.23	0	0.153	0.175	0.197	1.05	0	0	0	0	1.225	0	0.044	0.208
16	revision	5.065	10.361	2.844	14.613	6.704	2.046	5.471	0.798	0.798	0	1.408	0.508	1.103	0	1.828	1.335	2.322	8.634	0.479	0.551	0	0.479	0.116	1.669	1.19	1.437	2.583	0	0.972	0	2.772	0	0.406	0	0.464	0.145	1.059	0	0.377	0	0	0	0	0.029	0	0	0	0.348
17	primary	3.22	11.736	1.583	23.274	1.505	0.63	6.735	1.397	0.078	0.09	1.127	0.168	0.966	0	2.291	8.75	10.279	0.576	0.03	0.222	0	0.024	0.036	0.972	1.373	2.255	3.622	0	1.205	0.024	3.79	0.396	0	0	0.066	0.564	0.78	0	0	0	0	0	0.126	0	0	0	0.036	0.3
18	primary	16.837	7.238	0.477	1.438	0.364	0.301	1.701	0.138	1.927	0	1.657	0	0.414	2.134	0.163	0.044	0.082	0.32	11.225	0.245	0.082	0	0.063	0.113	0.013	0.044	0.063	0	0.383	0	0.138	0.013	0	0.176	0.082	0.176	0	0.05	0.377	0	0	0	0	0.132	0	0	0	0
19	primary	8.004	1.683	0.438	6.397	0.452	0.349	0.684	0.274	0.794	0.048	4.857	0.157	0.027	1.786	0.116	0.534	0.068	0.725	12.472	0	0	0	0	0.889	0.144	0.137	0.452	0	0.322	0	0.205	0.212	0.096	0	0.205	0.465	0.137	0	0.198	0.055	0	0	0	0.109	0.027	0	0	0.014
20	primary	17.999	16.924	2.187	3.743	2.298	0.568	1.507	0.778	0.593	0.111	6.584	0.469	0	1.717	0.111	1.742	0.025	1.137	7.4	0.383	0	0.469	0.074	0.346	0	0.136	0.136	0	0	0	0.173	0.445	1.804	0	0.099	0.185	0.099	0	0.198	0	0	0	0.062	0.049	0	0	0	0
21	revision	4.01	2.343	0.099	4.566	0	0	0.397	1.37	0.735	0	0	0	0.199	0.893	0.357	15.386	0.06	1.807	4.05	0	0	10.602	0	0.814	0.099	0	0.04	0.099	0.238	0	0	0	0.099	0	0.04	0	0.04	0	0.079	0	0	0	0	0	0.079	0	0	0
22	control	14.541	10.61	3.066	1.248	6.252	1.96	8.967	1.029	1.281	1.106	4.621	0.46	0	0.821	0.12	0.077	0	0.843	5.059	0	0	0	0.153	0.153	0.033	0	0	0	0.186	0	0.055	0.35	0.252	0	0.099	0.088	0	0	0.394	0	0	0	0	0	0.044	0	0	0.044
23	control	16.439	36.503	1.687	8.835	0.359	0.224	3.271	0.144	0.373	0	3.406	0.019	0	0.312	0.158	0.843	0.014	0.713	1.207	0	0	0	0.023	0.792	0	0	0.019	0.009	0.047	0.023	0.037	0	6.039	0	0.019	0	0.047	0	0.028	0.023	0	0	0	0.028	0	0	0	0.028
24	control	2.403	85.572	0.353	0.276	0.09	0.009	0.725	0.023	0.192	0	0.34	0	0.037	0.388	0.029	0.009	0.014	0.006	1.851	0.004	0.016	0	0.002	0.164	0.008	0.01	0.013	0	0.04	0	0.009	0.004	0	0.011	0.01	0.038	0	0	0.12	0	0	0	0.015	0.009	0.014	0	0	0.022
25	control	15.239	8.674	2.32	6.477	4.491	2.083	7.03	5.712	0.536	0.114	0.949	0.448	0.141	0.984	0.51	1.995	0.29	0.105	6.512	0.062	0	0	0.905	0.158	0.211	0.879	0.896	0.018	0.237	0	0.624	1.134	0.272	0.097	0	0.062	0.185	0	0.097	0	0	0	0.132	0.062	0	0	0.07	0.053
26	control	56.888	18.389	3.547	0.931	3.051	0.008	5.458	0.02	0.074	0	0.066	0	0.254	0.139	0.045	0.018	3.223	0.783	0.633	0.023	0	0.008	0.014	0.576	0	0.033	0	0.006	0.305	0.064	0.018	0.023	0.033	0	0.021	0.02	0.01	0	0	0.182	0	0	0.027	0	0	0	0	0
27	control	46.072	12.088	0.154	0.66	0.051	0	2.347	0.026	0.274	0	10.477	0	0	0.283	0.077	0	0	0.223	1.902	0.069	0	0.017	0	0.026	0	0	0	0	0	0.017	0.017	0	0	0.026	0.129	0.137	0.051	0	0	0	0	0	0.094	0	0	0	0	0
28	control	62.549	0.848	0.388	0.268	0	0.136	0.418	0.005	0.014	0	0.602	0	0.014	0.084	0.008	0.005	0	0.009	0.181	0	0	0	0	0.036	0	0	0	0	0.008	0	0.276	0	0	0	0	0	0	0	0	0	0	0	0	0	0.002	0	0.003	0
29	control	72.969	1.676	1.909	0.113	1.29	0.316	1.316	0	0.403	0.013	4.187	0.013	0.074	0.909	0.022	0	0	0.658	2.074	0.039	0.026	0	0.108	0	0	0	0.022	0	0.017	0.017	0	0	0	0	0	0.113	0	0	0.087	0.048	0	0.043	0	0.022	0.013	0	0	0
30	revision	12.374	10.403	0.567	4.535	0.58	0.438	7.002	0.2	1.449	0	0.799	0	0.335	1.514	0.193	0.631	0.09	0.316	6.203	0.071	0	0	0	0.219	0.026	0	0.135	0	0.425	0	0	0.032	0.129	0	0.077	0.129	0.032	0.013	0.322	0	0.097	0.206	0.019	0	0.026	0	0	0
31	revision	0.3	94.902	0	0.344	0.051	0	0.051	0.544	0	0	0.005	0	0	0	0	0.021	0	0	0	0.005	0	0	0	0.005	0	0	0.4	0	0.026	0	0.76	0.021	0.216	0	0	0.028	0.1	0	0	0	0	0	0.014	0	0	0	0.012	0
32	primary	3.986	6.049	0	22.863	0.062	0.171	4.917	0	1.505	0	1.753	0	0.248	1.892	0.357	0	0.078	1.086	6.313	0.388	0	0	0	1.66	0	0	0.326	0	0	0	0.093	0	0.031	0	0.062	0.109	0.031	0	0.372	0	0	0	0	0	0.109	0	0	0
[truncated: 470 more columns]
